# Supplementary material for: Biomimetic Carbon Sequestration and Cyanate Detoxification Using Heat-Purified Carbonic Anhydrase from Sulfurihydrogenibium yellowstonense
Source: Biomimetics (Basel). 2023 Aug 14;8(4):365. doi: 10.3390/biomimetics8040365 (PMC10452739; doi:10.3390/biomimetics8040365)
Supplement: Supplementary file 1 [file biomimetics-08-00365-s001.zip]

Archive with 1 entries (1 files):
- biomimetics-2450460-supplementary.pdf
